# Supplementary material for: Silencing of LINE-1 retrotransposons contributes to variation in small noncoding RNA expression in human cancer cells
Source: Oncotarget. 2014 Mar 22;5(12):4103–17. doi: 10.18632/oncotarget.1822 (PMC4147309; doi:10.18632/oncotarget.1822)
Supplement: Supplementary file 1 [file oncotarget-05-4103-s001.xlsx]

## Sheet: microRNA.diffexprout.txt_with_g
Supplementary Table S1
Differentially expressed miRNAs between L1-active and L1-silenced libraries
MicroRNA	L1-active	L1-silenced	Fold Change	GFOLD (0.01)
hsa-let-7e	2973.52	34737.7	11.6823	3.42257
hsa-miR-26b	977.791	10450.4	10.6878	3.24717
hsa-let-7f	11177.3	108323	9.69132	3.18352
hsa-miR-664*	24.7991	346.344	13.966	3.09916
hsa-let-7a	176461	1.57136e+06	8.90489	3.08629
hsa-miR-98	106.282	945.036	8.89181	2.75596
hsa-let-7d	135.804	1142.34	8.41168	2.71778
hsa-miR-196a	54451.6	362163	6.6511	2.6583
hsa-let-7c	18272.2	120893	6.61622	2.6395
hsa-miR-574-5p	106.282	870.517	8.19066	2.63514
hsa-miR-26a	5453.43	36216.2	6.641	2.62292
hsa-miR-1255a	0	44.8808	Inf	2.61026
hsa-miR-576-3p	15.3518	171.055	11.1423	2.56876
hsa-let-7b	25610.3	153414	5.99033	2.50012
hsa-miR-3662	0	39.7999	Inf	2.42891
hsa-miR-3127	22.4372	198.153	8.83142	2.37454
hsa-miR-628-5p	170.051	1100	6.46867	2.35937
hsa-mir-149*	0	36.4127	Inf	2.30807
hsa-miR-1268	263.342	1575.06	5.98104	2.29998
hsa-miR-877	1611.94	8755.13	5.43143	2.29146
hsa-let-7g	5611.67	28883.7	5.14708	2.25509
hsa-miR-1270	8.26635	105.004	12.7026	2.21115
hsa-miR-3174	0	32.1787	Inf	2.1295
hsa-miR-374b	1569.43	6664.37	4.24637	1.93265
hsa-miR-483-5p	2.36181	38.9531	16.4929	1.9022
hsa-miR-628-3p	11.8091	95.6891	8.10302	1.89871
hsa-miR-7	700.278	2980.76	4.25654	1.88944
hsa-miR-590-3p	201.935	922.172	4.56668	1.87794
hsa-miR-126	952.992	3855.51	4.04569	1.83663
hsa-miR-224	381.433	1544.58	4.0494	1.76768
hsa-miR-142-3p	105.101	475.905	4.52809	1.75874
hsa-miR-3146	0	25.4042	Inf	1.75181
hsa-miR-625*	0	25.4042	Inf	1.75181
hsa-miR-15b	1493.85	5603.32	3.75093	1.75053
hsa-miR-191	24376.3	86309.9	3.54073	1.73983
hsa-miR-4301	2.36181	33.0255	13.9831	1.68509
hsa-miR-505*	9.44726	80.4466	8.51534	1.67863
hsa-miR-944	4.72363	48.268	10.2184	1.67047
hsa-miR-193b*	119.272	486.914	4.08239	1.62941
hsa-miR-10a	6369.81	20773.9	3.2613	1.59765
hsa-miR-30d	39711.5	121989	3.07188	1.53987
hsa-miR-216b	35.4272	157.506	4.4459	1.48806
hsa-miR-183	12368.8	36009.6	2.91132	1.4469
hsa-miR-184	144.071	504.697	3.50312	1.43233
hsa-miR-151-5p	3739.93	10864.5	2.90501	1.41537
hsa-miR-342-5p	183.041	613.088	3.34946	1.40296
hsa-miR-374b*	25.98	112.625	4.33508	1.37567
hsa-miR-1	2.36181	27.0978	11.4733	1.37292
hsa-miR-1290	0	19.4766	Inf	1.32534
hsa-miR-32*	4.72363	38.9531	8.24644	1.30638
hsa-miR-200c	26376.7	68134.9	2.58314	1.28493
hsa-miR-182	28665.3	73861	2.57667	1.28229
hsa-miR-1224-5p	44.8745	163.434	3.64202	1.26658
hsa-miR-362-5p	886.861	2403.24	2.70982	1.24792
hsa-miR-664	3.54272	31.3318	8.844	1.24552
hsa-miR-195	95.6535	307.391	3.21359	1.24135
hsa-miR-25	3418.73	8354.59	2.44377	1.16134
hsa-miR-23a	2041.79	4933.5	2.41626	1.12508
hsa-miR-7-1*	34.2463	120.247	3.51123	1.11711
hsa-miR-16	17221.2	39242.7	2.27875	1.09768
hsa-miR-23b	5370.77	11914.6	2.21841	1.03465
hsa-miR-23b*	22.4372	79.5998	3.54767	0.991017
hsa-miR-320a	9717.69	20677.3	2.1278	0.988299
hsa-miR-425	63813.9	132783	2.08078	0.981087
hsa-miR-203	35147.3	68036.7	1.93576	0.870968
hsa-miR-1246	72.0353	188.838	2.62146	0.863363
hsa-miR-340	1418.27	2863.9	2.01929	0.844928
hsa-miR-3192	0	14.3957	Inf	0.840567
hsa-miR-3605-5p	0	14.3957	Inf	0.840567
hsa-miR-200b*	784.122	1615.71	2.06053	0.83688
hsa-miR-489	192.488	434.412	2.25683	0.826986
hsa-miR-219-1-3p	83.8444	207.468	2.47444	0.825643
hsa-miR-423-5p	6768.96	12767.3	1.88615	0.805292
hsa-miR-421	452.287	915.398	2.02393	0.765045
hsa-miR-196b	59.0454	148.191	2.50979	0.754735
hsa-mir-135a-2*	42.5127	112.625	2.64922	0.754732
hsa-let-7i	1247.04	2371.91	1.90203	0.749885
hsa-miR-548b-5p	69.6735	165.127	2.37001	0.720488
hsa-miR-330-3p	1232.87	2288.92	1.85658	0.714738
hsa-miR-3613-5p	295.227	592.765	2.00783	0.706491
hsa-miR-320d	275.151	552.965	2.00967	0.698363
hsa-miR-365	532.589	1016.17	1.90798	0.694255
hsa-miR-3674	18.8945	56.736	3.00278	0.685106
hsa-miR-374a	481.81	909.47	1.88761	0.669505
hsa-miR-34c-3p	15.3518	49.1148	3.19929	0.66513
hsa-miR-3691	5.90454	29.6382	5.01957	0.662344
hsa-miR-33a*	17.7136	53.3488	3.01174	0.661204
hsa-miR-200b	14242.9	24015.4	1.68613	0.658412
hsa-miR-9	50.779	118.553	2.33468	0.617865
hsa-miR-3175	34.2463	86.3743	2.52215	0.607462
hsa-miR-424	0	12.7021	Inf	0.590924
hsa-mir-24-2*	1241.13	2103.47	1.6948	0.581048
hsa-miR-30a	112683	176390	1.56536	0.573806
hsa-miR-30e*	1342.69	2231.34	1.66184	0.557589
hsa-miR-30c	9522.84	14904.6	1.56515	0.54246
hsa-miR-103	197274	300640	1.52397	0.538227
hsa-miR-342-3p	1223.42	1974.75	1.61413	0.508798
hsa-miR-548l	10.6282	38.9531	3.66508	0.485004
hsa-miR-3647-3p	0	11.0085	Inf	0.448362
hsa-miR-9*	0	11.8553	Inf	0.448362
hsa-miR-15b*	187.764	323.48	1.7228	0.421186
hsa-miR-653	210.201	357.352	1.70005	0.414616
hsa-miR-30a*	1597.77	2374.45	1.4861	0.403528
hsa-miR-28-5p	3802.52	5386.54	1.41657	0.371506
hsa-miR-99b	42685.1	58372.1	1.36751	0.370289
hsa-miR-130b	18045.4	24637.8	1.36532	0.356462
hsa-miR-125a-3p	197.211	324.327	1.64456	0.35556
hsa-miR-375	11027.3	15079.1	1.36743	0.349571
hsa-miR-320c	4.72363	21.1702	4.48176	0.349397
hsa-miR-1275	896.309	1311.7	1.46345	0.343874
hsa-miR-197	1013.22	1446.35	1.42748	0.316153
hsa-miR-365*	131.081	218.476	1.66673	0.305247
hsa-miR-582-5p	63.769	116.859	1.83254	0.299038
hsa-miR-93	37345	48585.5	1.30099	0.296614
hsa-miR-151-3p	33886.1	44076.3	1.30072	0.295172
hsa-miR-1827	0	10.1617	Inf	0.290693
hsa-miR-576-5p	0	10.1617	Inf	0.290693
hsa-miR-505	139.347	226.097	1.62255	0.28085
hsa-miR-27b*	1828.04	2481.14	1.35727	0.277376
hsa-miR-301a	6823.28	8928.73	1.30857	0.27409
hsa-miR-3177	56.6835	102.464	1.80764	0.250945
hsa-miR-339-5p	1261.21	1704.62	1.35158	0.249883
hsa-miR-190b	1245.86	1682.6	1.35056	0.248754
hsa-miR-642b	14.1709	36.4127	2.56954	0.232113
hsa-miR-548e	218.468	326.021	1.4923	0.227708
hsa-miR-128	790.027	1066.98	1.35056	0.214976
hsa-miR-3934	87.3871	144.804	1.65704	0.213559
hsa-miR-29b-1*	161.784	243.88	1.50744	0.193938
hsa-miR-132	981.334	1284.61	1.30904	0.186216
hsa-miR-212	17.7136	39.7999	2.24686	0.17475
hsa-miR-340*	61.4072	104.157	1.69617	0.171945
hsa-miR-1274a	149.975	221.017	1.47369	0.154135
hsa-miR-107	1217.52	1543.73	1.26793	0.153927
hsa-miR-940	40.1508	73.6722	1.83488	0.1536
hsa-miR-126*	201.935	288.761	1.42997	0.15123
hsa-miR-125a-5p	7092.53	8506.17	1.19931	0.148442
hsa-miR-3912	245.629	343.803	1.39969	0.145346
hsa-miR-135b	17.7136	38.1063	2.15124	0.132982
hsa-miR-629*	41.3318	72.8254	1.76197	0.101343
hsa-miR-152	16680.3	19020.1	1.14027	0.0939134
hsa-miR-17	26158.3	29166.6	1.115	0.0685707
hsa-miR-34a*	60.2263	95.6891	1.58883	0.0528584
hsa-miR-4286	174.774	237.106	1.35664	0.0516261
hsa-miR-24	211288	229489	1.08614	0.0492096
hsa-miR-532-3p	79.1208	118.553	1.49838	0.03328
hsa-miR-3065-5p	286.96	366.667	1.27776	0.0314473
hsa-miR-499-5p	18.8945	37.2595	1.97197	0.0276582
hsa-miR-92a-1*	61.4072	94.8423	1.54448	0.015243
hsa-miR-99a	7336.98	8015.87	1.09253	0.0135996
hsa-let-7b*	14.1709	10.1617	0.717081	0
hsa-let-7c*	18.8945	11.0085	0.582629	0
hsa-let-7d*	11.8091	12.7021	1.07562	0
hsa-let-7f-1*	0	1.69361	Inf	0
hsa-let-7f-2*	4.72363	5.08084	1.07562	0
hsa-let-7g*	9.44726	14.3957	1.5238	0
hsa-let-7i*	0	2.54042	Inf	0
hsa-miR-100	3.54272	5.08084	1.43416	0
hsa-mir-103-1*	0	1.69361	Inf	0
hsa-miR-103-2*	59.0454	63.5105	1.07562	0
hsa-miR-105*	36.6081	27.9446	0.763345	0
hsa-miR-106a	83.8444	88.0679	1.05037	0
hsa-miR-106b*	363.719	321.787	0.884711	0
hsa-miR-10a*	31.8845	46.5744	1.46072	0
hsa-miR-10b	0	8.46807	Inf	0
hsa-miR-1179	3.54272	0	0	0
hsa-miR-1180	172.412	187.991	1.09036	0
hsa-mir-1180*	0	2.54042	Inf	0
hsa-miR-122	2.36181	9.31487	3.94395	0
hsa-miR-1226	49.5981	49.1148	0.990255	0
hsa-miR-1226*	10.6282	9.31487	0.876433	0
hsa-miR-1227	0	1.69361	Inf	0
hsa-miR-1228*	0	1.69361	Inf	0
hsa-miR-1229	0	1.69361	Inf	0
hsa-miR-1233	2.36181	3.38723	1.43416	0
hsa-miR-1236	2.36181	0	0	0
hsa-mir-1243*	2.36181	0	0	0
hsa-miR-1250	0	1.69361	Inf	0
hsa-mir-1251*	0	1.69361	Inf	0
hsa-miR-1252	5.90454	9.31487	1.57758	0
hsa-miR-1254	138.166	116.013	0.839659	0
hsa-mir-1254*	5.90454	5.08084	0.860498	0
hsa-miR-1255b	0	5.92765	Inf	0
hsa-miR-1256	2.36181	1.69361	0.717081	0
hsa-mir-1256*	0	5.92765	Inf	0
hsa-miR-1257	3.54272	9.31487	2.6293	0
hsa-miR-1260	2.36181	0	0	0
hsa-miR-1260b	81.4826	111.778	1.37181	0
hsa-miR-1261	16.5327	9.31487	0.563421	0
hsa-mir-1266*	3.54272	0	0	0
hsa-miR-1267	2.36181	0	0	0
hsa-miR-1269	68.4926	89.7615	1.31053	0
hsa-mir-1269*	0	1.69361	Inf	0
hsa-miR-127-3p	0	1.69361	Inf	0
hsa-miR-1272	7.08544	3.38723	0.478054	0
hsa-mir-1273c*	15.3518	10.1617	0.661921	0
hsa-miR-1273d	61.4072	93.9955	1.53069	0
hsa-mir-1273d*	2.36181	2.54042	1.07562	0
hsa-miR-1273e	4.72363	7.62126	1.61343	0
hsa-mir-1273e*	11.8091	4.23403	0.358541	0
hsa-miR-1274b	180.679	156.659	0.867059	0
hsa-miR-1278	11.8091	6.77445	0.573665	0
hsa-miR-1284	0	1.69361	Inf	0
hsa-mir-1285-1*	2.36181	2.54042	1.07562	0
hsa-miR-1286	12.99	13.5489	1.04303	0
hsa-mir-1286*	0	1.69361	Inf	0
hsa-miR-1288	0	1.69361	Inf	0
hsa-miR-1289	3.54272	0	0	0
hsa-miR-129-5p	11.8091	6.77445	0.573665	0
hsa-miR-1291	18.8945	18.6297	0.985987	0
hsa-mir-1291*	2.36181	0	0	0
hsa-miR-1292	289.322	341.263	1.17953	0
hsa-miR-1294	0	5.08084	Inf	0
hsa-miR-1295	7.08544	1.69361	0.239027	0
hsa-mir-1296*	0	1.69361	Inf	0
hsa-miR-1301	48.4172	68.5913	1.41667	0
hsa-miR-1303	103.92	110.932	1.06747	0
hsa-miR-1304	7.08544	16.9361	2.39027	0
hsa-mir-1304*	69.6735	76.2126	1.09385	0
hsa-miR-1306	22.4372	37.2595	1.66061	0
hsa-mir-130a*	14.1709	21.1702	1.49392	0
hsa-miR-130b*	53.1408	56.736	1.06765	0
hsa-miR-132*	15.3518	16.9361	1.1032	0
hsa-miR-135a	436.936	405.62	0.92833	0
hsa-miR-138	25.98	9.31487	0.358541	0
hsa-miR-139-5p	4.72363	7.62126	1.61343	0
hsa-miR-142-5p	0	2.54042	Inf	0
hsa-miR-143	56.6835	48.268	0.851534	0
hsa-miR-143*	0	1.69361	Inf	0
hsa-miR-144*	2.36181	8.46807	3.58541	0
hsa-miR-146b-3p	10.6282	5.08084	0.478054	0
hsa-miR-146b-5p	13591.1	14502.4	1.06706	0
hsa-miR-147b	15.3518	16.0893	1.04804	0
hsa-mir-148b*	2.36181	4.23403	1.7927	0
hsa-miR-150	0	1.69361	Inf	0
hsa-miR-1537	5.90454	0	0	0
hsa-miR-155	0	6.77445	Inf	0
hsa-miR-15a*	4.72363	2.54042	0.537811	0
hsa-miR-16-2*	142.89	183.757	1.28601	0
hsa-mir-181a-1*	0	1.69361	Inf	0
hsa-miR-181a-2*	628.243	687.607	1.09449	0
hsa-mir-181b-2*	12.99	4.23403	0.325946	0
hsa-miR-181c*	47.2363	30.485	0.645373	0
hsa-miR-182*	5.90454	8.46807	1.43416	0
hsa-miR-185*	38.9699	33.0255	0.84746	0
hsa-miR-187	23.6181	11.0085	0.466103	0
hsa-miR-188-3p	8.26635	5.92765	0.717081	0
hsa-miR-18a*	49.5981	33.8723	0.682935	0
hsa-mir-191*	0	2.54042	Inf	0
hsa-miR-191*	273.97	311.625	1.13744	0
hsa-miR-1910	16.5327	14.3957	0.870742	0
hsa-mir-1910*	12.99	16.9361	1.30378	0
hsa-miR-1914*	0	1.69361	Inf	0
hsa-miR-1915	0	1.69361	Inf	0
hsa-miR-192	22236.5	23665.7	1.06427	0
hsa-miR-192*	2.36181	0	0	0
hsa-miR-193a-5p	1525.73	1586.07	1.03955	0
hsa-miR-195*	27.1609	27.9446	1.02886	0
hsa-miR-1972	0	2.54042	Inf	0
hsa-miR-1973	0	2.54042	Inf	0
hsa-miR-1976	3.54272	4.23403	1.19514	0
hsa-miR-199b-5p	30.7036	24.5574	0.799822	0
hsa-mir-19a*	4.72363	2.54042	0.537811	0
hsa-miR-19a*	4.72363	1.69361	0.358541	0
hsa-miR-19b-1*	69.6735	66.8977	0.96016	0
hsa-miR-200c*	103.92	80.4466	0.774122	0
hsa-miR-205*	80.3017	81.2934	1.01235	0
hsa-miR-206	0	3.38723	Inf	0
hsa-miR-20a*	53.1408	43.1871	0.812692	0
hsa-miR-20b	397.966	469.131	1.17882	0
hsa-mir-210*	5.90454	1.69361	0.286833	0
hsa-miR-2110	25.98	41.4935	1.59714	0
hsa-mir-2110*	11.8091	10.1617	0.860498	0
hsa-miR-215	179.498	171.055	0.952964	0
hsa-miR-221	0	5.08084	Inf	0
hsa-miR-224*	12.99	7.62126	0.586703	0
hsa-miR-2276	68.4926	60.9701	0.89017	0
hsa-miR-2277-5p	12.99	7.62126	0.586703	0
hsa-miR-2278	8.26635	11.0085	1.33172	0
hsa-miR-2355-3p	27.1609	16.9361	0.623549	0
hsa-miR-23a*	7.08544	11.0085	1.55368	0
hsa-miR-23c	2.36181	1.69361	0.717081	0
hsa-miR-24-2*	83.8444	75.3658	0.898877	0
hsa-miR-25*	10.6282	20.3234	1.91222	0
hsa-miR-26a-1*	2.36181	10.1617	4.30249	0
hsa-miR-26a-2*	3.54272	11.0085	3.10735	0
hsa-miR-26b*	24.7991	27.0978	1.0927	0
hsa-miR-296-5p	11.8091	11.8553	1.00391	0
hsa-mir-298*	0	2.54042	Inf	0
hsa-miR-29a	2889.68	2942.65	1.01833	0
hsa-miR-29c*	801.836	872.211	1.08777	0
hsa-mir-301a*	23.6181	33.0255	1.39831	0
hsa-mir-301b*	29.5227	31.3318	1.06128	0
hsa-miR-3065-3p	142.89	118.553	0.829681	0
hsa-miR-3074	5.90454	0	0	0
hsa-mir-3074*	7.08544	2.54042	0.358541	0
hsa-mir-30a*	3.54272	2.54042	0.717081	0
hsa-miR-30b*	30.7036	32.1787	1.04804	0
hsa-miR-30c-1*	11.8091	13.5489	1.14733	0
hsa-mir-30c-2*	0	1.69361	Inf	0
hsa-miR-30d*	56.6835	54.1956	0.956109	0
hsa-mir-30e*	0	2.54042	Inf	0
hsa-miR-31	3.54272	2.54042	0.717081	0
hsa-miR-3115	5.90454	17.7829	3.01174	0
hsa-miR-3116	0	2.54042	Inf	0
hsa-miR-3118	0	6.77445	Inf	0
hsa-miR-3121	0	7.62126	Inf	0
hsa-miR-3122	0	1.69361	Inf	0
hsa-miR-3123	3.54272	0	0	0
hsa-miR-3126-5p	0	5.92765	Inf	0
hsa-mir-3127*	9.44726	9.31487	0.985987	0
hsa-miR-3128	0	3.38723	Inf	0
hsa-miR-3130-3p	2.36181	0	0	0
hsa-miR-3130-5p	4.72363	0	0	0
hsa-miR-3134	4.72363	5.92765	1.25489	0
hsa-miR-3136	2.36181	2.54042	1.07562	0
hsa-miR-3138	0	5.92765	Inf	0
hsa-miR-3139	38.9699	39.7999	1.0213	0
hsa-miR-3140	0	7.62126	Inf	0
hsa-miR-3143	0	1.69361	Inf	0
hsa-miR-3145	2.36181	5.92765	2.50979	0
hsa-miR-3147	0	8.46807	Inf	0
hsa-miR-3149	7.08544	19.4766	2.74881	0
hsa-miR-3150	0	1.69361	Inf	0
hsa-miR-3150b	3.54272	0	0	0
hsa-mir-3158-1*	2.36181	0	0	0
hsa-mir-3159*	27.1609	17.7829	0.654727	0
hsa-miR-3161	12.99	26.251	2.02087	0
hsa-miR-3163	0	3.38723	Inf	0
hsa-miR-3164	14.1709	16.9361	1.19514	0
hsa-miR-3165	0	1.69361	Inf	0
hsa-miR-3168	1960.31	2101.77	1.07217	0
hsa-miR-3171	25.98	14.3957	0.554108	0
hsa-mir-3171*	2.36181	4.23403	1.7927	0
hsa-miR-3180-3p	23.6181	19.4766	0.824644	0
hsa-miR-3181	4.72363	0	0	0
hsa-miR-3183	4.72363	0	0	0
hsa-miR-3187	174.774	154.119	0.881816	0
hsa-miR-3188	2.36181	1.69361	0.717081	0
hsa-miR-3190	17.7136	16.9361	0.956109	0
hsa-miR-3194	24.7991	14.3957	0.580495	0
hsa-mir-3194*	2.36181	0	0	0
hsa-miR-3197	0	1.69361	Inf	0
hsa-miR-3198	5.90454	12.7021	2.15124	0
hsa-miR-3199	2.36181	3.38723	1.43416	0
hsa-miR-3200-3p	271.609	243.88	0.897911	0
hsa-miR-3200-5p	2.36181	7.62126	3.22687	0
hsa-miR-320b	211.382	265.897	1.2579	0
hsa-miR-320e	79.1208	61.8169	0.781298	0
hsa-miR-324-5p	1089.98	1029.72	0.944714	0
hsa-miR-326	88.568	80.4466	0.908303	0
hsa-miR-328	194.85	176.983	0.908303	0
hsa-mir-328*	0	2.54042	Inf	0
hsa-miR-330-5p	128.719	105.004	0.815762	0
hsa-miR-335*	0	1.69361	Inf	0
hsa-miR-338-5p	8.26635	11.0085	1.33172	0
hsa-miR-33b*	38.9699	39.7999	1.0213	0
hsa-miR-345	5348.33	5530.49	1.03406	0
hsa-mir-345*	17.7136	16.9361	0.956109	0
hsa-miR-34b	5.90454	7.62126	1.29075	0
hsa-miR-3607-3p	9.44726	7.62126	0.806717	0
hsa-miR-3607-5p	0	5.92765	Inf	0
hsa-miR-3609	0	1.69361	Inf	0
hsa-miR-361-3p	79.1208	84.6807	1.07027	0
hsa-miR-361-5p	932.917	950.117	1.01844	0
hsa-miR-3611	17.7136	11.0085	0.621471	0
hsa-miR-3613-3p	9.44726	20.3234	2.15124	0
hsa-miR-3614-3p	0	4.23403	Inf	0
hsa-miR-3614-5p	16.5327	10.1617	0.614641	0
hsa-miR-3615	49.5981	55.8892	1.12684	0
hsa-miR-3617	0	1.69361	Inf	0
hsa-miR-3619	7.08544	15.2425	2.15124	0
hsa-miR-362-3p	25.98	29.6382	1.14081	0
hsa-miR-3620	17.7136	18.6297	1.05172	0
hsa-miR-3622a-5p	3.54272	8.46807	2.39027	0
hsa-miR-363	717.992	670.671	0.934093	0
hsa-miR-3647-5p	47.2363	38.1063	0.806717	0
hsa-miR-3653	0	1.69361	Inf	0
hsa-miR-3659	2.36181	3.38723	1.43416	0
hsa-miR-3660	0	4.23403	Inf	0
hsa-miR-3661	0	1.69361	Inf	0
hsa-miR-3664	3.54272	0	0	0
hsa-miR-3676	3.54272	5.92765	1.67319	0
hsa-mir-3676*	3.54272	0	0	0
hsa-miR-3679-5p	0	3.38723	Inf	0
hsa-miR-3680*	0	1.69361	Inf	0
hsa-miR-3682	3.54272	9.31487	2.6293	0
hsa-miR-3685	0	3.38723	Inf	0
hsa-miR-3688	2.36181	5.92765	2.50979	0
hsa-miR-3690	4.72363	5.08084	1.07562	0
hsa-miR-3692	3.54272	0	0	0
hsa-miR-373	37.789	29.6382	0.784308	0
hsa-miR-374c	17.7136	18.6297	1.05172	0
hsa-miR-378*	20.0754	11.8553	0.590538	0
hsa-miR-378b	87.3871	62.6637	0.717081	0
hsa-miR-3909	4.72363	4.23403	0.896352	0
hsa-miR-3911	54.3217	68.5913	1.26269	0
hsa-mir-3912*	4.72363	0	0	0
hsa-miR-3916	4.72363	1.69361	0.358541	0
hsa-miR-3928	487.715	556.352	1.14073	0
hsa-mir-3929*	0	1.69361	Inf	0
hsa-miR-3935	4.72363	3.38723	0.717081	0
hsa-miR-3936	3.54272	5.08084	1.43416	0
hsa-mir-3937*	0	1.69361	Inf	0
hsa-mir-3939*	0	1.69361	Inf	0
hsa-miR-3940	0	1.69361	Inf	0
hsa-mir-3940*	2.36181	1.69361	0.717081	0
hsa-miR-3942	35.4272	55.0424	1.55368	0
hsa-miR-3944	0	1.69361	Inf	0
hsa-mir-421*	34.2463	20.3234	0.593447	0
hsa-miR-4254	0	1.69361	Inf	0
hsa-miR-4284	25.98	44.0339	1.69492	0
hsa-miR-4289	0	1.69361	Inf	0
hsa-miR-4306	11.8091	5.08084	0.430249	0
hsa-miR-449b	185.402	174.442	0.940884	0
hsa-miR-449c	226.734	239.646	1.05695	0
hsa-miR-450b-5p	0	1.69361	Inf	0
hsa-miR-451	0	3.38723	Inf	0
hsa-mir-452*	17.7136	13.5489	0.764887	0
hsa-miR-454	689.65	718.092	1.04124	0
hsa-miR-454*	35.4272	48.268	1.36245	0
hsa-miR-455-3p	25.98	21.1702	0.814865	0
hsa-miR-455-5p	46.0554	45.7276	0.992882	0
hsa-miR-484	622.338	636.799	1.02324	0
hsa-miR-486-3p	4.72363	1.69361	0.358541	0
hsa-miR-486-5p	10.6282	28.7914	2.70897	0
hsa-miR-488	7.08544	4.23403	0.597568	0
hsa-miR-491-3p	0	2.54042	Inf	0
hsa-miR-491-5p	63.769	48.268	0.756919	0
hsa-mir-497*	20.0754	19.4766	0.970169	0
hsa-miR-501-3p	344.825	333.642	0.967569	0
hsa-miR-501-5p	732.162	806.16	1.10107	0
hsa-miR-508-3p	3.54272	5.92765	1.67319	0
hsa-miR-512-3p	0	1.69361	Inf	0
hsa-miR-517*	8.26635	2.54042	0.307321	0
hsa-miR-522	0	1.69361	Inf	0
hsa-miR-542-3p	12.99	16.9361	1.30378	0
hsa-mir-545*	0	4.23403	Inf	0
hsa-miR-545*	56.6835	85.5275	1.50886	0
hsa-miR-548a-3p	10.6282	5.08084	0.478054	0
hsa-miR-548aa	5.90454	5.92765	1.00391	0
hsa-miR-548b-3p	53.1408	38.1063	0.717081	0
hsa-miR-548c-5p	20.0754	19.4766	0.970169	0
hsa-miR-548d-3p	3.54272	11.0085	3.10735	0
hsa-miR-548d-5p	318.845	322.633	1.01188	0
hsa-mir-548e*	18.8945	17.7829	0.941169	0
hsa-miR-548f	204.297	187.144	0.91604	0
hsa-mir-548g*	25.98	19.4766	0.749676	0
hsa-miR-548h	2.36181	4.23403	1.7927	0
hsa-mir-548h-1*	2.36181	1.69361	0.717081	0
hsa-mir-548j*	10.6282	7.62126	0.717081	0
hsa-miR-548k	49.5981	45.7276	0.921962	0
hsa-mir-548k*	5.90454	0	0	0
hsa-miR-548p	4.72363	1.69361	0.358541	0
hsa-miR-548q	2.36181	7.62126	3.22687	0
hsa-miR-548s	3.54272	3.38723	0.956109	0
hsa-miR-548u	20.0754	21.1702	1.05453	0
hsa-miR-548v	0	1.69361	Inf	0
hsa-mir-548v*	27.1609	16.0893	0.592372	0
hsa-miR-548w	8.26635	5.92765	0.717081	0
hsa-miR-548x	68.4926	54.1956	0.791262	0
hsa-miR-548y	93.2917	109.238	1.17093	0
hsa-miR-550a	68.4926	92.3019	1.34762	0
hsa-miR-550a*	15.3518	24.5574	1.59964	0
hsa-miR-556-5p	74.3972	88.0679	1.18375	0
hsa-miR-561	2.36181	0	0	0
hsa-mir-569*	3.54272	0	0	0
hsa-miR-570	10.6282	22.8638	2.15124	0
hsa-mir-570*	3.54272	6.77445	1.91222	0
hsa-miR-573	46.0554	36.4127	0.790628	0
hsa-miR-574-3p	190.126	182.91	0.962047	0
hsa-miR-579	17.7136	10.1617	0.573665	0
hsa-miR-580	33.0654	34.7191	1.05001	0
hsa-mir-580*	2.36181	0	0	0
hsa-miR-581	0	4.23403	Inf	0
hsa-miR-584	37.789	49.9616	1.32212	0
hsa-miR-589*	222.011	210.855	0.949751	0
hsa-miR-597	0	5.92765	Inf	0
hsa-miR-598	0	5.92765	Inf	0
hsa-miR-602	0	2.54042	Inf	0
hsa-miR-607	0	2.54042	Inf	0
hsa-miR-616	2.36181	2.54042	1.07562	0
hsa-miR-616*	14.1709	11.0085	0.776838	0
hsa-miR-618	14.1709	11.0085	0.776838	0
hsa-mir-618*	0	5.92765	Inf	0
hsa-mir-624*	24.7991	17.7829	0.717081	0
hsa-miR-624*	0	3.38723	Inf	0
hsa-miR-625	21.2563	12.7021	0.597568	0
hsa-mir-627*	3.54272	1.69361	0.478054	0
hsa-miR-636	2.36181	3.38723	1.43416	0
hsa-miR-641	0	9.31487	Inf	0
hsa-mir-641*	0	3.38723	Inf	0
hsa-miR-642a	5.90454	8.46807	1.43416	0
hsa-miR-643	0	1.69361	Inf	0
hsa-mir-643*	0	4.23403	Inf	0
hsa-miR-651	16.5327	24.5574	1.48538	0
hsa-mir-659*	23.6181	26.251	1.11148	0
hsa-miR-675	5.90454	0	0	0
hsa-miR-675*	25.98	24.5574	0.945244	0
hsa-miR-708	2.36181	3.38723	1.43416	0
hsa-miR-720	390.88	405.62	1.03771	0
hsa-miR-744*	109.824	83.8339	0.763345	0
hsa-miR-766	230.277	210.008	0.911981	0
hsa-miR-767-3p	8.26635	2.54042	0.307321	0
hsa-miR-767-5p	761.685	784.99	1.0306	0
hsa-miR-876-3p	0	1.69361	Inf	0
hsa-miR-877*	8.26635	7.62126	0.921962	0
hsa-miR-887	21.2563	23.7106	1.11546	0
hsa-miR-891a	5.90454	7.62126	1.29075	0
hsa-miR-92a	11858.7	12686.9	1.06984	0
hsa-miR-92b	3575.79	3620.1	1.01239	0
hsa-miR-92b*	50.779	63.5105	1.25072	0
hsa-miR-93*	57.8645	86.3743	1.4927	0
hsa-miR-934	12.99	10.1617	0.782271	0
hsa-mir-934*	0	1.69361	Inf	0
hsa-miR-935	131.081	117.706	0.897967	0
hsa-miR-937	5.90454	3.38723	0.573665	0
hsa-miR-939	7.08544	5.08084	0.717081	0
hsa-mir-941-4*	11.8091	13.5489	1.14733	0
hsa-miR-942	34.2463	22.8638	0.667628	0
hsa-miR-943	0	1.69361	Inf	0
hsa-miR-95	7.08544	20.3234	2.86833	0
hsa-miR-96*	5.90454	3.38723	0.573665	0
hsa-miR-30b	7485.77	7485.77	1	-0.00502549
hsa-miR-497	374.348	324.327	0.866379	-0.0124555
hsa-miR-22*	148.794	114.319	0.768302	-0.019387
hsa-miR-660	644.775	576.675	0.894382	-0.0285111
hsa-miR-548n	94.4726	66.0509	0.699154	-0.033671
hsa-mir-429*	85.0253	58.4297	0.687203	-0.0427956
hsa-miR-615-5p	62.5881	39.7999	0.635902	-0.0481251
hsa-mir-1273*	47.2363	27.9446	0.591592	-0.0580156
hsa-miR-296-3p	670.755	587.684	0.876152	-0.0610621
hsa-let-7a*	389.699	326.867	0.838768	-0.0630475
hsa-miR-20a	53543.5	52384.3	0.97835	-0.0708313
hsa-miR-99b*	1039.2	918.785	0.884129	-0.0865563
hsa-mir-185*	33.0654	16.0893	0.486591	-0.087232
hsa-miR-301b	838.444	728.254	0.868578	-0.0929503
hsa-miR-141	81562.9	78661.6	0.964428	-0.0953635
hsa-miR-193b	5414.46	5045.27	0.931815	-0.0960582
hsa-miR-146a	5583.33	5187.54	0.929112	-0.101308
hsa-miR-183*	1004.95	875.598	0.871283	-0.103148
hsa-miR-19b	7225.97	6710.94	0.928725	-0.109674
hsa-miR-449a	538.494	445.42	0.82716	-0.118828
hsa-miR-125b	1965.03	1741.88	0.88644	-0.124067
hsa-miR-331-3p	599.901	496.229	0.827185	-0.128523
hsa-miR-941	407.413	326.021	0.800221	-0.130895
hsa-miR-545	34.2463	16.0893	0.469812	-0.135925
hsa-miR-3158	113.367	76.2126	0.672264	-0.136539
hsa-miR-590-5p	1691.06	1474.29	0.871815	-0.138472
hsa-miR-181a*	1049.83	893.381	0.85098	-0.139436
hsa-miR-34a	5922.25	5363.67	0.905682	-0.139673
hsa-miR-196a*	83.8444	52.502	0.626184	-0.144757
hsa-miR-141*	648.318	529.254	0.81635	-0.156117
hsa-miR-500a	438.117	346.344	0.790529	-0.158946
hsa-miR-29a*	121.633	81.2934	0.668348	-0.159213
hsa-miR-30e	189159	172788	0.913452	-0.179313
hsa-miR-148b*	422.765	327.714	0.775169	-0.18091
hsa-miR-338-3p	80.3017	48.268	0.601083	-0.188483
hsa-miR-21	1.26952e+06	1.15582e+06	0.91044	-0.190937
hsa-miR-125b-2*	2449.2	2085.68	0.851577	-0.192054
hsa-miR-140-5p	944.726	768.9	0.813887	-0.194586
hsa-miR-28-3p	8214.39	7193.62	0.875734	-0.197188
hsa-miR-130a	113668	102169	0.898834	-0.199301
hsa-miR-425*	925.831	745.19	0.804887	-0.207
hsa-miR-30c-2*	523.142	403.08	0.770498	-0.213726
hsa-miR-194*	23.6181	6.77445	0.286833	-0.213862
hsa-mir-1277*	540.855	416.629	0.770315	-0.217575
hsa-miR-4326	128.719	82.987	0.644715	-0.229821
hsa-miR-18b	51.9599	26.251	0.505216	-0.233132
hsa-miR-210	2640.51	2183.07	0.82676	-0.237054
hsa-miR-34c-5p	25637.5	22089.8	0.861621	-0.243977
hsa-miR-135b*	21.2563	5.08084	0.239027	-0.247538
hsa-miR-1276	1154.93	910.317	0.788203	-0.253899
hsa-miR-502-3p	910.479	707.084	0.776606	-0.255923
hsa-miR-497*	34.2463	14.3957	0.420358	-0.258557
hsa-miR-3913	152.337	98.2296	0.644817	-0.2601
hsa-miR-19a	6666.22	5560.13	0.834076	-0.260678
hsa-miR-423-3p	18912.2	16000.4	0.846035	-0.265069
hsa-miR-3176	185.402	122.787	0.662273	-0.270457
hsa-miR-190	1205.71	934.028	0.774673	-0.281214
hsa-mir-1303*	102.739	60.9701	0.593447	-0.282824
hsa-miR-194	5188.91	4213.71	0.812061	-0.290629
hsa-miR-181d	264.523	179.523	0.678666	-0.296354
hsa-miR-627	2444.48	1912.09	0.782208	-0.311623
hsa-let-7e*	60.2263	30.485	0.506175	-0.318022
hsa-miR-24-1*	109.824	63.5105	0.578291	-0.322936
hsa-miR-652	2481.09	1926.49	0.776468	-0.323322
hsa-miR-27a	24257	19697.6	0.812036	-0.328124
hsa-miR-185	14195.7	11436.1	0.805606	-0.329521
hsa-miR-22	8619.44	6865.06	0.796462	-0.333866
hsa-miR-205	4083.58	3195	0.782403	-0.334452
hsa-miR-1296	307.036	204.927	0.667437	-0.347143
hsa-miR-181a	64783.4	52082.8	0.803954	-0.354966
hsa-miR-1287	138.166	81.2934	0.588375	-0.361238
hsa-miR-452	2544.85	1912.94	0.751688	-0.370372
hsa-miR-200a*	386.157	258.276	0.668837	-0.371797
hsa-miR-33a	9088.26	7003.09	0.770564	-0.382521
hsa-miR-1266	166.508	98.2296	0.589939	-0.394634
hsa-miR-15a	13497.8	10376.8	0.768777	-0.395462
hsa-miR-744	8957.18	6797.32	0.758868	-0.404029
hsa-mir-597*	10.6282	1.69361	0.159351	-0.410465
hsa-miR-149	4764.96	3543.89	0.743739	-0.412658
hsa-miR-331-5p	168.87	98.2296	0.581688	-0.41288
hsa-miR-27b	163847	126586	0.772583	-0.419569
hsa-miR-760	325.93	205.774	0.631343	-0.426159
hsa-miR-615-3p	3630.11	2650.5	0.730145	-0.428148
hsa-miR-105	811.283	551.271	0.679505	-0.432489
hsa-mir-561*	14.1709	2.54042	0.17927	-0.434387
hsa-miR-429	42881.1	32221	0.751403	-0.447527
hsa-miR-1307	2203.57	1550.5	0.703631	-0.455894
hsa-miR-186	97842.9	73236.1	0.748507	-0.461389
hsa-miR-629	3140.03	2222.02	0.707643	-0.465801
hsa-miR-532-5p	5924.61	4259.44	0.71894	-0.468543
hsa-miR-29c	8056.15	5809.09	0.721076	-0.473907
hsa-miR-1277	219.649	126.174	0.574436	-0.483635
hsa-miR-32	8161.25	5822.64	0.71345	-0.489559
hsa-miR-96	8154.16	5751.51	0.705346	-0.505808
hsa-miR-582-3p	237.362	135.489	0.570811	-0.51134
hsa-mir-17*	56.6835	23.7106	0.418298	-0.525338
hsa-miR-548o	292.865	168.515	0.5754	-0.533497
hsa-miR-1305	140.528	72.8254	0.518227	-0.535639
hsa-miR-1285	611.71	375.135	0.613257	-0.544427
hsa-miR-548j	44.8745	16.9361	0.377411	-0.550785
hsa-miR-29b-2*	707.363	436.952	0.61772	-0.553255
hsa-miR-589	2614.53	1724.1	0.65943	-0.556332
hsa-miR-548g	219.649	118.553	0.539739	-0.5705
hsa-miR-374a*	12329.9	8369.84	0.678827	-0.571293
hsa-miR-339-3p	14154.4	9527.42	0.673109	-0.586537
hsa-miR-378	145117	98632.6	0.679677	-0.603117
hsa-miR-27a*	1438.34	878.985	0.611109	-0.628084
hsa-miR-548z	119.272	55.0424	0.461488	-0.630655
hsa-miR-33b	1607.21	964.513	0.600114	-0.660583
hsa-miR-216a	151.156	71.9786	0.476187	-0.668965
hsa-miR-21*	637.69	358.199	0.561714	-0.670024
hsa-miR-219-5p	315.302	164.28	0.521025	-0.679607
hsa-miR-99a*	322.388	168.515	0.522708	-0.680271
hsa-miR-217	268.066	136.336	0.508591	-0.686721
hsa-miR-101*	235.001	116.859	0.497273	-0.699481
hsa-miR-181b	22697	14207.7	0.625973	-0.699891
hsa-mir-548h-3*	210.201	101.617	0.483426	-0.711766
hsa-miR-148a*	1590.68	917.092	0.57654	-0.714926
hsa-miR-148b	52043.8	32504.7	0.624564	-0.71525
hsa-miR-18a	23862.6	14563.4	0.610302	-0.737011
hsa-miR-324-3p	175.955	80.4466	0.4572	-0.739226
hsa-miR-34b*	211.382	97.3828	0.460695	-0.771782
hsa-miR-671-3p	121.633	50.8084	0.417717	-0.77602
hsa-miR-181c	142.89	60.9701	0.426693	-0.790302
hsa-miR-3677	111.005	44.8808	0.404312	-0.803302
hsa-miR-671-5p	3338.42	1862.13	0.557786	-0.805026
hsa-miR-29b	98030.6	57176.4	0.58325	-0.82004
hsa-miR-148a	162365	94922.8	0.584625	-0.8206
hsa-miR-188-5p	1650.91	857.815	0.519602	-0.863881
hsa-miR-140-3p	8475.37	4652.36	0.548926	-0.864043
hsa-miR-1251	296.408	132.102	0.445676	-0.875441
hsa-miR-106b	100920	56052.7	0.555415	-0.890584
hsa-miR-200a	87772.1	47683.7	0.543267	-0.921083
hsa-miR-422a	70.8544	22.8638	0.322687	-0.924429
hsa-miR-101	67263.3	36155.3	0.537518	-0.933621
hsa-miR-1248	357.815	154.119	0.430722	-0.950835
hsa-miR-193a-3p	1722.94	833.258	0.483625	-0.966169
hsa-miR-1244	42.5127	7.62126	0.17927	-1.04381
hsa-miR-769-5p	12890.8	6105.48	0.473631	-1.08596
hsa-miR-378c	2021.71	888.3	0.43938	-1.11144
hsa-miR-17*	1000.23	410.701	0.410607	-1.14992
hsa-mir-20a*	16.5327	1.69361	0.10244	-1.1738
hsa-miR-16-1*	126.357	37.2595	0.294875	-1.20881
hsa-mir-3916*	17.7136	0	0	-1.26992
hsa-miR-186*	555.026	197.306	0.355489	-1.27714
hsa-mir-1307*	196.031	58.4297	0.298064	-1.3202
hsa-miR-3182	663.67	226.944	0.341953	-1.3552
hsa-miR-769-3p	470.001	153.272	0.32611	-1.3684
* represents mature miRNA-star

## Sheet: Sheet1
Supplementary Table S2
Highly differentially expressed piRNAs in L1-active and L1-silenced cells
Upregulated piRNAs in L1 silenced cells with GFOLD threshold value (0.01) greater than 0.5
Name:chromosome:genomic_coordinates:strand	L1-active	L1-silenced	FoldChange	log2FoldChange	GFOLD.0.01.
hsa_piR_000586 :5:137924634:137924661:Minus	73.4484	1618.33	22.0336	4.46163	4.08484
hsa_piR_020450 :9:133355751:133355780:Plus	85.3298	1351.7	15.8409	3.98558	3.63045
hsa_piR_020450 :9:133350930:133350959:Plus	86.4099	1360.03	15.7393	3.9763	3.62523
hsa_piR_001101 :1:45016687:45016714:Plus	105.852	1514.64	14.309	3.83885	3.52561
hsa_piR_019628 :17:18097952:18097978:Minus	86.4099	418.471	4.84286	2.27586	1.89833
hsa_piR_018780 :17:72068837:72068864:Plus	11.8814	79.6205	6.7013	2.74444	1.68698
hsa_piR_019521 :11:10487516:10487542:Minus	46.4453	206.458	4.44518	2.15224	1.63383
hsa_piR_001152 :2:206734890:206734919:Plus	149.057	550.863	3.69565	1.88583	1.58694
hsa_piR_019420 :2:101255914:101255940:Minus	3.24037	33.3295	10.2857	3.36257	1.41459
hsa_piR_012753 :2:232029453:232029478:Minus	428.809	1241.52	2.89529	1.53371	1.35909
hsa_piR_009294 :Y:10647845:10647874:Plus	238.707	655.481	2.74596	1.45731	1.2184
hsa_piR_001346 :17:24073766:24073794:Plus	16.2019	69.4365	4.28571	2.09954	1.2055
hsa_piR_000291 :1:159760312:159760337:Minus	33.4838	107.395	3.20737	1.68139	1.04927
hsa_piR_017033 :20:17891355:17891384:Minus	57.2465	150.909	2.63612	1.39842	0.889386
hsa_piR_020813 :1:31213600:31213629:Minus	380.203	796.205	2.09416	1.06637	0.868867
hsa_piR_020009 :7:145325417:145325443:Plus	309.995	622.151	2.00697	1.00502	0.787201
hsa_piR_017458 :1:31213602:31213628:Minus	114.493	236.084	2.06199	1.04404	0.679743
hsa_piR_020365 :11:108979133:108979162:Plus	99.3714	193.496	1.9472	0.961405	0.561221
hsa_piR_004987 :1:146241512:146241542:Minus	86.4099	170.351	1.97143	0.979241	0.552433
hsa_piR_004987 :1:146220093:146220123:Plus	88.5701	173.128	1.9547	0.96695	0.549097
hsa_piR_004987 :1:144108281:144108311:Minus	89.6502	174.98	1.95181	0.964811	0.543135
hsa_piR_013306 :8:57148983:57149014:Minus	0	11.1098	Inf	Inf	0.519077
Downregulated piRNAs in L1 silenced cells with GFOLD threshold value (0.01) greater than 0.5
Name:chromosome:genomic_coordinates:strand	L1-active	L1-silenced	FoldChange	log2FoldChange	GFOLD.0.01.
hsa_piR_020582 :15:63948497:63948525:Minus	76.6888	7.40656	0.0965795	-3.37214	-1.89937
hsa_piR_019912 :19:50673756:50673785:Minus	500.097	112.024	0.224005	-2.1584	-1.79955
hsa_piR_020582 :6:18944381:18944409:Plus	81.0093	10.184	0.125714	-2.99178	-1.73052
hsa_piR_020582 :6:27371191:27371219:Plus	74.5285	8.33238	0.111801	-3.16099	-1.72637
hsa_piR_020582 :17:7963795:7963823:Plus	79.9291	11.1098	0.138996	-2.84688	-1.66532
hsa_piR_020582 :11:34957653:34957681:Plus	75.6086	10.184	0.134694	-2.89224	-1.61189
hsa_piR_020582 :6:29017400:29017428:Minus	75.6086	10.184	0.134694	-2.89224	-1.61189
hsa_piR_020582 :6:27623553:27623581:Minus	72.3683	10.184	0.140725	-2.82905	-1.54874
hsa_piR_020582 :6:27595287:27595315:Plus	74.5285	12.0357	0.161491	-2.63048	-1.52595
hsa_piR_020496 :2:27127586:27127615:Plus	509.818	160.167	0.314165	-1.67041	-1.35629
hsa_piR_020496 :8:67188978:67189007:Plus	503.338	161.093	0.320049	-1.64364	-1.33046
hsa_piR_020541 :14:20163369:20163394:Plus	205.223	62.0299	0.302256	-1.72616	-1.23287
hsa_piR_009051 :11:10487350:10487380:Minus	285.153	92.582	0.324675	-1.62293	-1.22106
hsa_piR_020829 :5:180548063:180548094:Minus	1377.16	524.94	0.381176	-1.39147	-1.21124
hsa_piR_005019 :2:27127216:27127243:Plus	48.6056	7.40656	0.152381	-2.71425	-1.1852
hsa_piR_020388 :11:75624559:75624588:Minus	1656.91	700.846	0.422984	-1.24133	-1.08045
hsa_piR_001184 :19:40758351:40758379:Plus	49.6857	10.184	0.204969	-2.28652	-0.944305
hsa_piR_001184 :16:46096741:46096769:Plus	48.6056	11.1098	0.228571	-2.12928	-0.885092
hsa_piR_020793 :6:28805075:28805105:Plus	118.814	46.291	0.38961	-1.3599	-0.770944
hsa_piR_020497 :6:28939482:28939513:Minus	5684.69	3677.36	0.646888	-0.628412	-0.546554
hsa_piR_020500 :6:28795460:28795491:Plus	5685.77	3678.28	0.646928	-0.628323	-0.546425
hsa_piR_020500 :6:28914240:28914271:Minus	5690.09	3682.91	0.64725	-0.627604	-0.546159
hsa_piR_020500 :6:28939481:28939512:Minus	5681.45	3681.06	0.647909	-0.626137	-0.544241
hsa_piR_020500 :6:28786345:28786376:Plus	5680.37	3681.06	0.648032	-0.625863	-0.543985
